# Supplementary material for: Supervised and Unsupervised AI-Driven Structural Health Monitoring Framework for Additively Manufactured Metal Components
Source: Sensors (Basel). 2026 Jun 3;26(11):3547. doi: 10.3390/s26113547 (PMC13259113; doi:10.3390/s26113547)
Supplement: Supplementary file 1 [file sensors-26-03547-s001.zip]

Archive with 1 entries (1 files):
- Hybrid CNN-GMM Classification Demo _ Load Classification.mp4
